# Supplementary material for: Meriones unguiculatus serves as a spontaneous primary aldosteronism rodent model
Source: PLoS One. 2025 Feb 13;20(2):e0314943. doi: 10.1371/journal.pone.0314943 (PMC11824956; doi:10.1371/journal.pone.0314943)
Supplement: S2 data — (XLSX) [file pone.0314943.s002.xlsx]

## Sheet: 1A
SD1	SD2	MU
0.0127893	0.00476277	0.0277778
0.0125301	0.00458029	0.0222353
0.0170732	0.00518717	0.0270655
0.0140645	0.00501838	0.0298887
0.00847682	0.00414141	0.0256024
0.0149045	0.00464286	0.0248196
0.0131547	0.005	0.0262108
0.0122892	0.00456204	0.02
0.0139417	0.00449198	0.0239316
0.0142683	0.00470588	0.0295707
0.0140645	0.00382155	0.0283133
0.00688742	0.00492857	0.0285714

## Sheet: 1B-1
SD1	SD2	MU
106	119	164
108	136	175
101	131	174
118	125	163
99	132	182
110	140	170
105	138	192
101	137	189
100	140	191
104	134	193

## Sheet: 1B-2
SD1	SD2	MU
387	391	484
364	418	343
352	410	470
367	380	489
372	380	403
358	388	328
320	384	317
327	376	317
332	367	277
294	376	275

## Sheet: 1C-1
SD1	SD2	MU
7.55	1.76	36.8
9.14	6.46	38.5
16.4	15.8	24.2
6.66	5.03	46.3
6.88	5.99	35.1
7.4	3.87	22.1

## Sheet: 1C-2
SD1	SD2	MU
3041.7	4143.76	271.261
3036.07	4136.49	237.061
3424.95	3425.38	241.216
3407.87	3435.42	258.694
3574.23	3256.38	467.244
3519.16	3258.92	630.271

## Sheet: 1C-3
SD1	SD2	MU
0.000578624	0.00182201	0.0742538
0.00212775	0.0022096	0.0823981
0.00461321	0.00478779	0.0892128
0.00147599	0.00193863	0.139547
0.00167588	0.00211277	0.145513
0.00109969	0.00227069	0.0932248

## Sheet: 1D-1
SD1	SD2	MU
4.37	4.58	4.18
4.68	4.97	4.29
4.51	3.94	4.22
4.02	4.25	4.31
5.1	4.11	3.79
3.97	4.06	3.89

## Sheet: 1D-2
SD1	SD2	MU
144.2	147.3	161.5
149.7	146.3	156.9
150.9	145.3	163.9
141.4	145.7	156.4
142	142.2	149.2
139.9	140.9	154.5

## Sheet: 1E-1
SD1	SD2	MU
11	18	0.5
8	15	0.75
15	16	0.8
14.5	30	0.65

## Sheet: 1E-2
SD1	SD2	MU
0.624	2.655	95.423
0.586	1.53	98.464
0.3555	1.83	96.289
0.594	1.5	92.583

[truncated: 23 more sheets: 1F-1, 1F-2, 1G, 1H, 2A, 2B, 2C, 2D-1, 2D-2, 2E-1, 2E-2, 2F-1, 2F-2, 2F-3, 2G, 3A, 3B, 3C, 3D, 4A …]
